# Supplementary material for: How Restrictive Legislation Influences Antimicrobial Susceptibility in Selected Bacterial Isolates from the Canine Vagina
Source: Antibiotics (Basel). 2024 Oct 9;13(10):946. doi: 10.3390/antibiotics13100946 (PMC11504881; doi:10.3390/antibiotics13100946)
Supplement: Supplementary file 1 [file antibiotics-13-00946-s001.zip]

Archive with 1 entries (1 files):
- antibiotics-3191405-supplementary.pdf
